# Supplementary material for: Qualitative Comparison of Image Stitching Algorithms for Multi-Camera Systems in Laparoscopy
Source: J Imaging. 2022 Feb 23;8(3):52. doi: 10.3390/jimaging8030052 (PMC8951246; doi:10.3390/jimaging8030052)
Supplement: Supplementary file 1 [file jimaging-08-00052-s001.zip]

Archive with 1 entries (1 files):
- jimaging-1568735-supplementary.pdf
